# Supplementary material for: Comparative Efficacy of Negative Pressure Wound Therapy and Conventional Treatments in the Management of Diabetic Foot Ulcers: A Systematic Review and Meta-Analysis
Source: J Clin Med. 2025 Nov 13;14(22):8051. doi: 10.3390/jcm14228051 (PMC12653040; doi:10.3390/jcm14228051)
Supplement: Supplementary file 1 [file jcm-14-08051-s001.zip]

Archive with 1 entries (1 files):
- jcm-3947324-supplementary.pdf
